# Supplementary material for: Antiviral Activity of Flavonoids from Geopropolis of the Brazilian Jandaira Bee against Zika and Dengue Viruses
Source: Pharmaceutics. 2023 Oct 19;15(10):2494. doi: 10.3390/pharmaceutics15102494 (PMC10609720; doi:10.3390/pharmaceutics15102494)
Supplement: Supplementary file 1 [file pharmaceutics-15-02494-s001.zip]

Archive with 1 entries (1 files):
- pharmaceutics-2459298-supplementary.pdf
